# Supplementary material for: Approximation processes in arithmetic in old adulthood
Source: PLoS One. 2018 Jul 12;13(7):e0200136. doi: 10.1371/journal.pone.0200136 (PMC6042710; doi:10.1371/journal.pone.0200136)
Supplement: S1 Data — (XLSX) [file pone.0200136.s001.xlsx]

## Sheet: גיליון1
age	ERR	5_times	fifth	twice	half		RT	5_times	fifth	twice	half			intuition	5 times	fifth	twice	half	calc	5 times	fifth	twice	half		Intuition FAR	Intuition CLOSE	Calc FAR	Calc CLOSE	ALL
old age	102	0	10	0	10		102	6.44244	6.20711	8.5491	6.60989		Old	102	0	0	1	0		8	8	7	8		0	1	16	15	32
old age	105	30	40	30	20		105	13.7457	12.6968	10.0206	18.8346		Old	105	3	4	0	1		4	4	6	7		7	1	8	13	29
old age	106	20	20	20	10		106	45.411	25.9587	31.1261	20.1973		Old	106	0	0	1	0		8	8	7	8		0	1	16	15	32
old age	107	0	0	0	0		107	9.5228	10.6087	7.6641	8.12622		Old	107	2	1	0	1		6	7	8	7		3	1	13	15	32
old age	1002	20	0	80	0		1002	21.593	12.8812	13.638	13.623		Old	1002	0	5	4	0		8	3	4	8		5	4	11	12	32
old age	1004	20	10	10	10		1004	9.658	10.5128	10.1284	14.3614		Old	1004	5	0	1	2		3	8	7	6		5	3	11	13	32
old age	1006	0	10	10	0		1006	11.5599	10.6406	13.0296	13.6232		Old	1006	0	0	0	2		8	7	8	6		0	2	15	14	31
old age	1007	10	0	0	0		1007	36.2516	20.3319	42.1429	25.3974		Old	1007	1	0	0	0		6	8	8	8		1	0	14	16	31
old age	1011	0	0	0	10		1011	21.32	14.6612	20.7648	20.2551		Old	1011	0	0	0	0		8	8	8	8		0	0	16	16	32
old age	1013	10	0	0	0		1013	13.9098	14.81	19.0824	19.2173		Old	1013	1	1	0	0		6	6	8	8		2	0	12	16	30
old age	1014	10	30	50	10		1014	21.1956	15.4233	21.5468	19.6829		Old	1014	2	2	0	3		6	6	8	5		4	3	12	13	32
old age	1015	0	10	0	10		1015	14.7345	20.1542	20.4717	15.8726		Old	1015	0	0	0	0		8	8	8	8		0	0	16	16	32
old age	1	0	20	0	20		1	21.3989	24.2356	21.0118	22.4649		Old	1	0	0	0	0		7	8	8	8		0	0	15	16	31
old age	2	20	0	10	0		2	10.958	12.347	9.64171	8.0843		Old	2	0	0	0	0		8	8	8	8		0	0	16	16	32
old age	3	40	10	30	20		3	10.2207	9.21644	11.7727	8.47875		Old	3	1	1	0	1		7	7	8	6		2	1	14	14	31
old age	4	10	20	0	0		4	11.4841	5.86286	11.1167	8.62411		Old	4	1	1	0	0		6	3	8	7		2	0	9	15	26
old age	5	0	20	20	10		5	10.3867	10.6995	11.8483	12.97		Old	5	0	0	0	0		8	8	8	8		0	0	16	16	32
old age	6	20	10	0	10		6	7.36712	8.324	11.7238	11.3009		Old	6	5	6	1	3		3	2	7	5		11	4	5	12	32
old age	7	0	0	10	0		7	6.6143	6.4624	6.3165	6.78867		Old	7	3	4	2	1		5	3	6	7		7	3	8	13	31
old age	8	10	0	0	0		8	5.62389	5.18844	4.72422	5.1955		Old	8	0	0	0	0		8	8	8	8		0	0	16	16	32
old age	9	0	0	0	0		9	6.7715	7.009	5.883	7.67867		Old	9	0	0	0	0		8	8	8	8		0	0	16	16	32
old age	10	0	0	0	0		10	18.5137	11.4491	17.1233	11.4209		Old	10	0	1	0	0		8	5	8	8		1	0	13	16	30
Yound age	1	0	30	0	0		1	3.935	5.22229	4.5807	4.3406		Yound age	1	0	0	0	0		8	8	8	8		0	0	16	16	32
Yound age	2	10	0	30	0		2	2.87256	1.8019	3.30717	2.2869		Yound age	2	7	6	7	6		0	0	0	0		13	13	0	0	26
Yound age	3	0	0	0	0		3	5.59978	4.0807	6.6638	4.7415		Yound age	3	0	0	0	0		8	8	8	8		0	0	16	16	32
Yound age	4	10	0	0	0		4	5.39278	3.428	5.07311	3.3056		Yound age	4	0	0	0	0		8	8	8	8		0	0	16	16	32
Yound age	6	20	0	50	0		6	4.71425	1.6344	2.55825	2.1408		Yound age	6	0	8	1	5		8	0	7	3		8	6	8	10	32
Yound age	7	30	0	40	0		7	1.89557	2.5367	4.682	3.6483		Yound age	7	0	0	0	0		8	8	8	8		0	0	16	16	32
Yound age	8	40	20	40	30		8	8.42533	4.35875	8.29467	5.50614		Yound age	8	2	4	0	2		6	4	8	6		6	2	10	14	32
Yound age	9	0	0	20	10		9	5.921	4.6925	4.81314	4.70889		Yound age	9	0	0	0	0		8	8	8	8		0	0	16	16	32
Yound age	11	10	0	40	0		11	1.78433	1.4797	2.11933	1.4405		Yound age	11	3	0	2	0		1	5	4	8		3	2	6	12	23
Yound age	13	30	20	40	40		13	1.929	2.049	2.08633	2.0598		Yound age	13	0	0	0	0		8	8	8	8		0	0	16	16	32
Yound age	14	0	20	30	30		14	5.1687	6.09112	6.56229	7.63086		Yound age	14	3	2	0	0		5	6	8	8		5	0	11	16	32
Yound age	15	0	30	10	0		15	2.0245	1.60233	2.19	2.0491		Yound age	15	1	0	0	0		7	8	8	8		1	0	15	16	32
Yound age	16	60	0	30	0		16	13.414	10.3341	10.2707	9.70378		Yound age	16	0	0	0	0		8	8	8	8		0	0	16	16	32
Yound age	17	10	10	20	10		17	3.33478	3.54667	4.20175	3.39989		Yound age	17	6	4	2	2		2	4	6	6		10	4	6	12	32
Yound age	18	0	10	20	30		18	2.5789	3.055	4.16688	5.804		Yound age	18	7	5	3	5		1	3	4	3		12	8	4	7	31
Yound age	19	20	10	40	20		19	2.98775	2.41	3.82567	3.356		Yound age	19	4	6	2	3		4	2	6	5		10	5	6	11	32
Yound age	20	40	0	20	0		20	6.30917	5.6364	8.46012	7.4952		Yound age	20	0	0	0	0		8	8	8	8		0	0	16	16	32
Yound age	21	10	0	0	10		21	4.29644	3.1466	7.24944	4.82211		Yound age	21	6	7	1	3		2	1	7	5		13	4	3	12	32
Yound age	22	10	10	0	20		22	8.59489	6.92378	7.67133	7.8215		Yound age	22	0	0	0	0		7	6	8	8		0	0	13	16	29
Yound age	23	30	10	40	10		23	1.08914	1.23611	1.81433	1.15044		Yound age	23	5	5	1	3		3	3	7	5		10	4	6	12	32
Yound age	24	30	0	30	0		24	4.43229	2.2819	6.502	3.7172		Yound age	24	0	0	0	0		6	2	8	5		0	0	8	13	21
Yound age	25	0	10	10	0		25	7.2791	2.109	7.48212	3.7205		Yound age	25	1	8	1	5		7	0	7	2		9	6	7	9	31
